# Supplementary material for: Machine Learning Approach for Muscovy Duck (Cairina moschata) Semen Quality Assessment
Source: Animals (Basel). 2023 May 10;13(10):1596. doi: 10.3390/ani13101596 (PMC10215291; doi:10.3390/ani13101596)
Supplement: Supplementary file 1 [file animals-13-01596-s001.zip]

Archive with 16 entries (16 files):
- animals-2298495-supplementary.pdf
- Supplementary Figure S1.tif
- Supplementary Figure S2.tif
- Supplementary Figure S3.tif
- Supplementary Figure S4.tif
- Supplementary Figure S5.tif
- Supplementary Figure S6.tif
- Supplementary Figure S7.tif
- Supplementary Figure S8.tif
- Supplementary Figure S9.tif
- Table S1.tif
- Table S2.tif
- Table S3.tif
- Table S4.tif
- Table S5.tif
- Table S6.tif
